# Supplementary material for: The Utilization of Optically Induced Dielectrophoresis (ODEP)-Based Cell Manipulation in a Microfluidic System for the Purification and Sorting of Circulating Tumor Cells (CTCs) with Different Sizes
Source: Micromachines (Basel). 2023 Nov 29;14(12):2170. doi: 10.3390/mi14122170 (PMC10745986; doi:10.3390/mi14122170)
Supplement: Supplementary file 1 [file micromachines-14-02170-s001.zip]

Archive with 3 entries (2 files):
- Supplementary video/
- Supplementary video/Supplementary video 1.avi
- Supplementary video/Supplementary video 2.avi
